# Supplementary material for: Synteruptor: mining genomic islands for non-classical specialized metabolite gene clusters
Source: NAR Genom Bioinform. 2024 Jun 19;6(2):lqae069. doi: 10.1093/nargab/lqae069 (PMC11195616; doi:10.1093/nargab/lqae069)
Supplement: lqae069_Supplemental_Files [file lqae069_supplemental_files.zip]

Archive with 2 entries (2 files):
- 2024_03_27_Supplementary material_VR1.docx
- Supplementary Tables S6-7-8.xlsx
