# Supplementary material for: Synteruptor: mining genomic islands for non-classical specialized metabolite gene clusters
Source: NAR Genom Bioinform. 2024 Jun 19;6(2):lqae069. doi: 10.1093/nargab/lqae069 (PMC11195616; doi:10.1093/nargab/lqae069)
Supplement: lqae069_Supplemental_Files [file lqae069_supplemental_files.zip › Supplementary Tables S6-7-8.xlsx]

## Sheet: Table S6
Table S6	List of the genomic islands of three or more CDS identified in the genome of S. ambofaciens ATCC23877 when compared with the genome of S. coelicolor A(3)2
rank	breakid	id	Contig accession number in S. ambofaciens ATCC23877 genome	Contig accession number in S. coelicolor A(3)2 genome	tRNA genes adjacent to the genomic island	Diversity	Number of CDS in the genomic island of S. ambofaciens ATCC23877	Number of CDS in the genomic island of S. coelicolor A(3)2	Number of CDS in the genomic island of genome 1 without orthologs in genome 2	Number of CDS in the genomic island of genome 2 without orthologs in genome 1	Number of CDS in the genomic island of genome 1 with at least one paralog	Number of CDS in the genomic island of genome 2 with at least one paralog	Gene annotation overview of the genomic island in genome 1	Gene annotation overview of the genomic island in genome 2	Genes flanking the genomic island in S. ambofaciens ATCC23877 genome	Start genomic island	End of genomic island	Genes flanking the genomic island in S. coelicolor A(3)2 genome	Diff GC ratio in S. ambofaciens ATCC23877 genome	Diff GC ratio in S. coelicolor A(3)2 genome	Custom score
25	868	22e760	CP012382	NC_003888	0	0	49	48	33	42	10	12	4 regulatory, 4 transport	4 regulatory, 1 resistance, 5 transport	SAM23877_0358 - SAM23877_0408	316599	358923	SCO7650 - SCO7699	-0.015632147035655	0.011564208805677	331
67	869	2e2724	CP012382	NC_003888	0	0	3	0	3	0	1	0			SAM23877_0499 - SAM23877_0503	468500	469677	SCO0042 - SCO0043	-0.0092290022558349	0	33
83	870	89baa7	CP012382	NC_003888	0	0	4	29	1	20	0	5	1 regulatory	4 regulatory, 4 transport	SAM23877_0640 - SAM23877_0645	614505	616930	SCO0451 - SCO0481	-0.021656020141177	0.0078807328692341	-15
38	765	d34f22	CP012382	NC_003888	0	0	10	12	9	9	2	2		2 regulatory, 2 transport	SAM23877_0661 - SAM23877_0672	637027	645459	SCO7554 - SCO7541	-0.0033194726761271	-0.0061284607754984	88
42	773	b10e73	CP012382	NC_003888	0	0	7	0	7	0	1	0	2 transport		SAM23877_0739 - SAM23877_0747	725120	731889	SCO7459 - SCO7458	-0.00050199312024186	0	77
48	776	773855	CP012382	NC_003888	0	0	6	0	6	0	4	0	2 transport		SAM23877_0821 - SAM23877_0828	804335	809384	SCO7384 - SCO7383	0.014951826093234	0	66
64	777	9850d8	CP012382	NC_003888	0	0	3	0	3	0	1	0			SAM23877_0841 - SAM23877_0845	821746	824443	SCO7365 - SCO7364	0.0027540680754589	0	33
43	781	01b2b8	CP012382	NC_003888	0	0	9	4	7	2	2	3	1 SM	1 SM	SAM23877_0949 - SAM23877_0959	933131	943354	SCO7267 - SCO7262	0.0019073135877138	-0.014923846476111	75
31	785	666735	CP012382	NC_003888	0	3	19	151	5	125	8	71	3 regulatory, 3 transport	2 SM, 17 regulatory, 1 resistance, 13 transport, 3 mobile	SAM23877_0993 - SAM23877_1013	982587	1005677	SCO7226 - SCO7073	-0.0033138506612349	-0.01022391724052	218
16	880	dfafea	CP012382	NC_003888	0	5	6	11	3	8	1	4	2 regulatory	1 regulatory	SAM23877_1262 - SAM23877_1269	1293273	1298807	SCO1174 - SCO1186	0.0005770781453791	0.026803269760624	525
71	889	bc42f3	CP012382	NC_003888	0	0	3	1	3	1	2	0			SAM23877_1455 - SAM23877_1459	1486683	1489434	SCO1397 - SCO1399	-0.018042024748396	0.052346603957832	32
68	896	f7bd16	CP012382	NC_003888	0	0	3	0	3	0	1	0			SAM23877_1778 - SAM23877_1782	1835384	1840028	SCO1723 - SCO1724	0.040279708446016	0	33
69	897	3d7079	CP012382	NC_003888	0	0	3	0	3	0	1	0			SAM23877_1783 - SAM23877_1787	1843187	1845868	SCO1725 - SCO1726	0.012585816523847	0	33
26	901	3b5082	CP012382	NC_003888	0	3	3	2	3	2	0	0			SAM23877_1854 - SAM23877_1858	1915470	1922332	SCO1789 - SCO1792	-0.031642807982533	0.0071521475031328	331
39	903	a32ceb	CP012382	NC_003888	0	0	8	2	8	2	5	1	1 regulatory, 4 transport		SAM23877_2009 - SAM23877_2018	2078478	2089082	SCO1939 - SCO1942	0.012811378530215	-0.011765787958826	86
72	905	5951a3	CP012382	NC_003888	0	0	3	1	3	1	0	0			SAM23877_2189 - SAM23877_2193	2281867	2285705	SCO2098 - SCO2100	0.024007554752073	0.068409854049766	32
24	906	fab034	CP012382	NC_003888	0	3	3	1	3	1	0	1			SAM23877_2209 - SAM23877_2213	2302252	2303108	SCO2115 - SCO2117	-0.029611427767397	-0.019687294347252	332
28	911	24e446	CP012382	NC_003888	0	3	3	3	3	2	1	1			SAM23877_2397 - SAM23877_2401	2503436	2505251	SCO2325 - SCO2329	-0.020962274786296	-0.020044208116913	330
27	912	0332ab	CP012382	NC_003888	0	3	3	3	3	3	1	0	1 regulatory	1 regulatory	SAM23877_2402 - SAM23877_2406	2507173	2508725	SCO2330 - SCO2334	-0.041226712006958	0.011336016316207	330
76	920	6d3803	CP012382	NC_003888	0	0	3	4	3	4	0	1	1 transport	1 SM, 1 transport	SAM23877_2549 - SAM23877_2553	2672337	2674593	SCO2499 - SCO2504	0.021507825624565	0.009526155364469	29
59	926	c55c77	CP012382	NC_003888	0	0	4	3	4	2	3	1	1 regulatory		SAM23877_2699 - SAM23877_2704	2839199	2844928	SCO2650 - SCO2654	0.049288544975844	-0.010511987503238	41
51	933	3de83d	CP012382	NC_003888	0	0	6	0	5	0	5	0			SAM23877_2779 - SAM23877_2786	2933661	2943633	SCO2753 - SCO2754	-0.022404139486699	0	56
55	934	5b6a5e	CP012382	NC_003888	0	0	4	0	4	0	0	0			SAM23877_2796 - SAM23877_2801	2957999	2962210	SCO2765 - SCO2766	0.0045293179314653	0	44
35	935	b1d7f8	CP012382	NC_003888	0	0	16	5	12	3	4	1	1 SM, 1 regulatory	2 regulatory, 1 transport	SAM23877_2847 - SAM23877_2864	3016940	3030439	SCO2810 - SCO2816	0.01205395086211	0.0056604408662957	131
17	936	78b612	CP012382	NC_003888	0	4	9	2	8	2	2	0	1 regulatory, 2 transport	1 regulatory	SAM23877_2888 - SAM23877_2898	3057823	3068548	SCO2843 - SCO2846	0.0074305928702999	-0.0032431444095574	487
20	937	67bd11	CP012382	NC_003888	0	3	7	7	7	6	0	0			SAM23877_2906 - SAM23877_2914	3076927	3084798	SCO2856 - SCO2864	-0.066993140638365	-0.044748187835758	370
79	938	2bcb76	CP012382	NC_003888	0	0	3	19	3	16	1	5		2 regulatory	SAM23877_2916 - SAM23877_2920	3086555	3088228	SCO2865 - SCO2885	-0.0077029442523626	-0.0077157814266891	14
47	942	469835	CP012382	NC_003888	0	0	7	1	6	1	1	0	2 mobile		SAM23877_3093 - SAM23877_3101	3291661	3296215	SCO3049 - SCO3051	-0.079597864441547	-0.055901657980656	66
74	947	74c1fc	CP012382	NC_003888	0	0	3	2	3	2	1	0	1 transport		SAM23877_3160 - SAM23877_3164	3362085	3365941	SCO3111 - SCO3114	0.016838228349479	-0.040273770018474	31
40	787	3bdaf2	CP012382	NC_003888	0	0	9	4	8	1	3	1	1 regulatory	1 regulatory	SAM23877_3292 - SAM23877_3302	3502573	3512011	SCO4436 - SCO4431	-0.018569897127156	0.0367294625855	85
14	793	008adf	CP012382	NC_003888	0	5	6	5	5	4	2	2	1 regulatory	1 mobile	SAM23877_3351 - SAM23877_3358	3565865	3569434	SCO4373 - SCO4367	-0.007223529113432	0.014828946729327	551
44	796	eb9f44	CP012382	NC_003888	0	0	9	0	6	0	0	0			SAM23877_3386 - SAM23877_3396	3601508	3611069	SCO4319 - SCO4317	-0.093269308888885	0	69
7	804	cccaf1	CP012382	NC_003888	0	11	4	2	3	0	1	1	1 regulatory		SAM23877_3526 - SAM23877_3531	3744151	3746352	SCO4155 - SCO4152	-0.047116927367828	-0.027288428564774	1132
65	805	a055de	CP012382	NC_003888	0	0	3	0	3	0	0	0			SAM23877_3561 - SAM23877_3565	3780839	3786669	SCO4123 - SCO4122	-0.13840969270857	0	33
2	807	478e7e	CP012382	NC_003888	2	6	16	13	12	11	1	1	1 tRNA, 2 regulatory, 1 mobile	1 tRNA, 1 regulatory, 1 transport, 2 mobile	SAM23877_3613 - SAM23877_3630	3852328	3869694	SCO4067 - SCO4053	-0.049579757006053	-0.041613108788836	1723
3	811	8d4591	CP012382	NC_003888	2	5	4	20	3	9	1	8	1 tRNA, 1 regulatory, 1 mobile	1 tRNA, 3 regulatory, 2 mobile	SAM23877_3681 - SAM23877_3686	3920359	3923196	SCO3999 - SCO3977	-0.038548771577131	-0.053589100844852	1514
62	814	52dbab	CP012382	NC_003888	0	0	4	1	3	1	3	0			SAM23877_3860 - SAM23877_3865	4116205	4119224	SCO3795 - SCO3793	-0.029588384467341	-0.017771207981028	33
56	815	8a022b	CP012382	NC_003888	0	0	4	1	4	1	0	0			SAM23877_3873 - SAM23877_3878	4131312	4135745	SCO3784 - SCO3782	0.029984930549445	0.089069767799641	43
80	818	7b4382	CP012382	NC_003888	0	0	3	6	1	5	2	3		1 regulatory	SAM23877_3912 - SAM23877_3916	4166904	4169279	SCO3733 - SCO3726	0.015260898709685	0.024531708863347	7
6	819	0762fd	CP012382	NC_003888	2	0	22	45	18	24	7	16	1 tRNA, 4 SM, 3 regulatory, 1 transport	1 tRNA, 6 regulatory, 1 resistance, 6 transport, 1 mobile	SAM23877_3917 - SAM23877_3940	4171706	4190932	SCO3725 - SCO3678	-0.0060095150044883	-0.001633163661407	1157
23	821	cd22f9	CP012382	NC_003888	0	3	4	0	4	0	1	0	1 regulatory, 1 transport		SAM23877_3950 - SAM23877_3955	4204444	4208675	SCO3667 - SCO3666	-0.0096725896872276	0	344
4	823	53acd8	CP012382	NC_003888	2	0	62	21	46	21	5	7	1 tRNA, 3 regulatory, 1 transport, 8 mobile, 1 phage	1 tRNA, 2 regulatory, 1 transport	SAM23877_4015 - SAM23877_4078	4270811	4326714	SCO3605 - SCO3583	-0.054987386730373	-0.01358336537073	1501
54	951	c30d20	CP012382	NC_003888	0	0	7	11	5	11	4	4		3 regulatory	SAM23877_4295 - SAM23877_4303	4561277	4566751	SCO4477 - SCO4489	-0.0065682545572786	0.026245772335419	46
70	952	2d62ba	CP012382	NC_003888	0	0	3	0	3	0	1	0	1 transport		SAM23877_4319 - SAM23877_4323	4583012	4584737	SCO4504 - SCO4505	0.03845918806393	0	33
33	953	c71205	CP012382	NC_003888	0	0	19	11	14	6	2	3	1 mobile		SAM23877_4328 - SAM23877_4348	4592853	4605549	SCO4509 - SCO4521	-0.063178906046599	-0.063645244823753	148
75	954	4fa784	CP012382	NC_003888	0	0	5	5	3	5	5	1			SAM23877_4360 - SAM23877_4366	4616420	4620784	SCO4532 - SCO4538	-0.059384489880049	-0.0051788037544583	30
18	957	74533d	CP012382	NC_003888	0	4	6	1	5	1	1	0	1 regulatory, 1 transport		SAM23877_4398 - SAM23877_4405	4655617	4662489	SCO4577 - SCO4579	0.014547396542526	0.062177112432409	455
19	958	da7c82	CP012382	NC_003888	0	3	8	0	8	0	2	0	1 SM		SAM23877_4406 - SAM23877_4415	4665663	4676990	SCO4580 - SCO4581	0.02548352458437	0	388
10	964	0833a8	CP012382	NC_003888	0	6	17	1	10	0	2	0	1 regulatory		SAM23877_4560 - SAM23877_4578	4808332	4839144	SCO4762 - SCO4764	-0.012331626073131	0.043626387794728	716
11	966	ffbb20	CP012382	NC_003888	0	6	3	0	3	0	0	0			SAM23877_4639 - SAM23877_4643	4916608	4919804	SCO4827 - SCO4828	0.018257457374305	0	633
73	967	5189c5	CP012382	NC_003888	0	0	3	1	3	1	2	0			SAM23877_4668 - SAM23877_4672	4945589	4946923	SCO4853 - SCO4855	0.0026183256158008	-0.032057992237479	32
21	969	1dd9a0	CP012382	NC_003888	0	3	5	3	5	3	2	2			SAM23877_4692 - SAM23877_4698	4967637	4975035	SCO4873 - SCO4877	0.016083821386646	0.016190861315524	352
15	972	de8225	CP012382	NC_003888	0	5	7	9	4	6	2	3		2 regulatory, 1 transport	SAM23877_4758 - SAM23877_4766	5037090	5044599	SCO4934 - SCO4944	-0.021304284493596	-0.0012946638675436	538
82	973	718450	CP012382	NC_003888	0	0	3	9	0	7	0	6	2 regulatory	1 regulatory	SAM23877_4768 - SAM23877_4772	5048186	5050608	SCO4946 - SCO4956	0.024810779705773	0.0027402880999147	-6
60	974	b97a54	CP012382	NC_003888	0	0	5	6	4	5	0	0			SAM23877_4785 - SAM23877_4791	5064805	5073534	SCO4969 - SCO4976	-0.0067191843413911	0.0068403052029602	39
78	982	46d6e6	CP012382	NC_003888	0	0	11	33	4	27	1	14	1 regulatory, 3 transport	7 SM, 3 regulatory, 1 transport	SAM23877_4861 - SAM23877_4873	5147096	5162041	SCO5062 - SCO5096	-0.011984630864636	0.0019091516502061	18
53	984	445f09	CP012382	NC_003888	0	0	7	2	5	0	7	2	7 transport	2 transport	SAM23877_4893 - SAM23877_4901	5187269	5195798	SCO5114 - SCO5117	-0.045257460600517	-0.030195908910733	55
36	991	f30877	CP012382	NC_003888	0	0	10	0	9	0	0	0			SAM23877_5228 - SAM23877_5239	5549611	5562785	SCO5488 - SCO5489	-0.035280221964806	0	100
81	998	31a733	CP012382	NC_003888	0	0	4	24	2	20	1	2		1 regulatory, 5 transport	SAM23877_5433 - SAM23877_5438	5785049	5791514	SCO5711 - SCO5736	0.0049388066575458	-0.02887727623537	0
61	1003	33e1fe	CP012382	NC_003888	0	0	8	21	5	21	3	10	1 SM, 1 regulatory, 1 resistance	1 regulatory, 1 transport	SAM23877_5581 - SAM23877_5590	5958517	5965719	SCO5909 - SCO5931	-0.0085066221142754	-0.0319329078364	37
13	1004	d3141c	CP012382	NC_003888	0	0	69	23	54	17	32	7	6 SM, 5 regulatory, 1 resistance, 5 transport	1 SM, 1 regulatory, 1 transport	SAM23877_5591 - SAM23877_5661	5969372	6128438	SCO5932 - SCO5956	0.0024922560700861	0.0059835196413346	586
9	1005	bbdb18	CP012382	NC_003888	0	7	9	1	6	0	1	0			SAM23877_5680 - SAM23877_5690	6145972	6159961	SCO5973 - SCO5975	0.029598247683321	0.013936371691668	768
58	1006	06343a	CP012382	NC_003888	0	0	7	5	4	5	0	0	2 transport		SAM23877_5702 - SAM23877_5710	6674345	6178819	SCO5989 - SCO5995	-0.01460480524665	0.010614745575162	42
63	1007	d028f0	CP012382	NC_003888	0	0	3	0	3	0	3	0	2 mobile		SAM23877_5731 - SAM23877_5735	6208128	6209265	SCO6015 - SCO6018	-0.06237536583001	0	33
50	1008	d1c614	CP012382	NC_003888	0	0	6	5	6	5	4	2			SAM23877_5737 - SAM23877_5744	6212953	6222933	SCO6020 - SCO6026	-0.014924237150614	-0.0027080567800761	61
29	1012	e559c3	CP012382	NC_003888	0	3	3	10	2	7	1	4		1 regulatory, 4 transport	SAM23877_5826 - SAM23877_5830	6316834	6318978	SCO6107 - SCO6118	0.0023131662508398	0.00003828464012841	313
41	1014	dc0f1f	CP012382	NC_003888	0	0	9	2	7	1	2	1	1 regulatory, 2 transport		SAM23877_5834 - SAM23877_5844	6322289	6330730	SCO6125 - SCO6128	0.010599000069317	0.032093973539909	77
32	1016	f3be7e	CP012382	NC_003888	0	0	16	0	14	0	6	0	2 regulatory		SAM23877_5874 - SAM23877_5891	6362081	6377652	SCO6159 - SCO6160	-0.050520636678965	0	156
45	1018	f0d5b0	CP012382	NC_003888	0	0	8	1	6	0	3	0			SAM23877_5929 - SAM23877_5938	6420226	6431750	SCO6195 - SCO6197	-0.017229954484824	-0.018462493963655	67
8	1022	23446f	CP012382	NC_003888	0	7	30	72	14	44	5	27	2 regulatory, 3 transport	3 SM, 9 regulatory, 3 transport, 2 mobile	SAM23877_5986 - SAM23877_6017	6486283	6513450	SCO6263 - SCO6339	-0.013684570342557	-0.0041909065484836	798
5	1027	ee1310	CP012382	NC_003888	0	3	111	0	109	0	3	0	4 tRNA, 1 regulatory, 3 mobile, 3 phage		SAM23877_6074 - SAM23877_6186	6579545	6650946	SCO6481 - SCO6482	-0.061655126585305	0	1501
77	1034	3664c7	CP012382	NC_003888	0	0	3	13	3	9	0	1		1 regulatory, 2 resistance	SAM23877_6293 - SAM23877_6297	6780205	6781456	SCO6629 - SCO6643	-0.062152287528282	-0.035816088944909	20
52	1036	4.41e+54	CP012382	NC_003888	0	0	5	0	5	0	1	0	1 regulatory, 1 transport		SAM23877_6310 - SAM23877_6316	6796967	6802321	SCO6656 - SCO6657	0.017129213056248	0	55
1	1044	366bde	CP012382	NC_003888	2	3	52	1	49	1	6	0	1 tRNA, 1 SM, 2 regulatory, 1 transport, 1 mobile, 3 CRISPR	1 tRNA	SAM23877_6461 - SAM23877_6514	6965819	7022659	SCO6972 - SCO6974	-0.018850293816939	0.027283495411132	1841
30	838	b3713c	CP012382	NC_003888	0	0	28	30	26	19	6	11	2 resistance	5 regulatory, 1 transport	SAM23877_6653 - SAM23877_6682	7191867	7225858	SCO0881 - SCO0849	0.0033698698606073	0.00049508461525601	258
12	841	56290f	CP012382	NC_003888	0	6	3	1	3	1	0	0			SAM23877_6691 - SAM23877_6695	7234362	7236061	SCO0838 - SCO0836	0.016368097672094	0.035810071233907	632
49	844	0d84b4	CP012382	NC_003888	0	0	6	0	6	0	3	0			SAM23877_6740 - SAM23877_6747	7282650	7288159	SCO0780 - SCO0779	0.00063135826322181	0	66
66	847	f975cf	CP012382	NC_003888	0	0	3	0	3	0	0	0			SAM23877_6802 - SAM23877_6806	7345642	7346973	SCO0724 - SCO0723	0.027212062606725	0	33
37	848	7c0b0f	CP012382	NC_003888	0	0	12	1	8	1	3	0			SAM23877_6813 - SAM23877_6826	7346525	7364528	SCO0716 - SCO0714	-0.028230508704548	0.0066932414646669	91
46	856	adab65	CP012382	NC_003888	0	0	8	2	6	2	2	0			SAM23877_6937 - SAM23877_6946	7479205	7485545	SCO0595 - SCO0592	-0.017082931170333	0.035868032840781	66
34	859	38abfd	CP012382	NC_003888	0	0	14	1	12	1	6	1	1 regulatory		SAM23877_6980 - SAM23877_6995	7522910	7537471	SCO0546 - SCO0544	0.010627703098533	-0.021701960987301	133
57	864	238896	CP012382	NC_003888	0	0	4	1	4	0	0	0	1 regulatory		SAM23877_7051 - SAM23877_7056	7609954	7612770	SCO0437 - SCO0435	0.013320058837037	0.00065664459615145	43
22	867	cd1336	CP012382	NC_003888	0	0	45	26	33	22	11	10	1 SM, 5 regulatory, 3 transport	5 regulatory	SAM23877_7261 - SAM23877_7307	7947017	7989060	SCO0268 - SCO0241	-0.019898406178477	-0.0090472542129312	349

## Sheet: Table S7
Table S7	List of the specialized metabolite biosynthetic gene clusters identified by antiSMASH (loose mode) in the genome of S. ambofaciens ATCC23877
Region	Type	From	To	Most similar known cluster		Similarity
Region 1	T2PKS,butyrolactone	127.762	213.859	fluostatins M-Q	Polyketide	0.67
Region 2	terpene,T1PKS,NRPS	352.107	409.148	antimycin	NRP + Polyketide	1
Region 3	indole	706.084	727.211	5-isoprenylindole-3-carboxylate β-D-glycosyl ester	Other	0.23
Region 4	terpene	784.459	815.058	isorenieratene	Terpene	0.37
Region 5	saccharide	840.81	870.041	kanamycin	Saccharide	0.01
Region 6	halogenated	1,369,935	1,390,658	MS-271	RiPP	0.14
Region 7	saccharide	1,499,889	1,529,892
Region 8	saccharide	1,833,423	1,854,797
Region 9	ectoine	2,000,972	2,011,370	ectoine	Other	1
Region 10	saccharide	2,027,900	2,046,923	tetronasin	Polyketide	0.09
Region 11	saccharide	2,252,338	2,276,054
Region 12	saccharide	2,400,697	2,430,196	acarviostatin I03 / acarviostatin II03 / acarviostatin III03 / acarviostatin IV03	Saccharide	0.33
Region 13	fatty_acid	2,549,455	2,569,390
Region 14	saccharide	2,753,976	2,780,484
Region 15	melanin,saccharide	2,873,096	2,899,182	melanin	Other	0.8
Region 16	siderophore	2,980,926	2,991,871	desferrioxamin B / desferrioxamine E	Other	0.83
Region 17	saccharide	3,183,072	3,215,524	kosinostatin	NRP + Polyketide	0.03
Region 18	saccharide	3,381,525	3,398,324
Region 19	butyrolactone	3,469,415	3,478,485	prejadomycin / rabelomycin / gaudimycin C / gaudimycin D / UWM6 / gaudimycin A	Polyketide: Type II + Saccharide:Hybrid/tailoring	0.04
Region 20	saccharide,fatty_acid,furan	4,129,728	4,227,117	methylenomycin A	Other	0.09
Region 21	halogenated	4,622,888	4,644,171
Region 22	saccharide	4,658,358	4,684,721
Region 23	saccharide	4,713,986	4,751,505	nosiheptide	RiPP: Thiopeptide	0.38
Region 24	saccharide	4,960,732	4,987,241
Region 25	saccharide	5,042,805	5,091,075	calicheamicin	Polyketide	0.02
Region 26	saccharide	5,240,118	5,262,749
Region 27	terpene	5,303,655	5,323,095	albaflavenone	Terpene	1
Region 28	T2PKS,saccharide	5,357,993	5,430,181	spore pigment	Polyketide	0.66
Region 29	saccharide	5,480,993	5,527,006	A-503083 A / A-503083 B / A-503083 E / A-503083 F	NRP	0.03
Region 30	siderophore	5,867,788	5,878,156
Region 31	oligosaccharide,saccharide,T1PKS,NRPS	5,967,339	6,141,725	spiramycin	Polyketide	1
Region 32	RiPP-like	6,235,411	6,245,830
Region 33	terpene,saccharide	6,259,807	6,297,117	geosmin	Terpene	1
Region 34	saccharide	6,388,551	6,420,229	toxoflavin / fervenulin	Other	0.14
Region 35	siderophore	6,452,952	6,466,082	grincamycin	Polyketide:Type II + Saccharide:Hybrid/tailoring	0.08
Region 36	fatty_acid	6,723,938	6,741,926
Region 37	lanthipeptide-class-iii	6,817,278	6,839,887	SapB	RiPP: Lanthipeptide	1
Region 38	terpene	6,901,409	6,927,295	hopene	Terpene	0.92
Region 39	NRPS,saccharide	7,197,949	7,240,502	netropsin	NRP	0.86
Region 40	terpene	7,277,164	7,296,598
Region 41	RiPP-like,saccharide	7,314,194	7,338,088	informatipeptin	RiPP: Lanthipeptide	0.57
Region 42	saccharide	7,515,040	7,540,381	neocarzinostatin	Polyketide: Iterative type I + Polyketide: Enediyne type I	0.06
Region 43	NRPS	7,565,299	7,616,302	coelichelin	NRP	1
Region 44	terpene	7,630,675	7,650,381	isorenieratene	Terpene	0.62
Region 45	saccharide,T1PKS	7,660,294	7,834,600	stambomycin A / stambomycin B / stambomycin C / stambomycin D	Polyketide: Modular type I + Saccharide: Hybrid/tailoring	1
Region 46	lanthipeptide-class-i, terpene	7,931,838	7,968,985
Region 47	saccharide	7,971,217	7,998,948	aurantimycin A	NRP + Polyketide	0.06
Region 48	T1PKS, fatty_acid,saccharide	8,007,437	8,054,819	alanylclavam / 2-hydroxymethylclavam / 2-formyloxymethylclavam / clavam-2-carboxylate	Other: Non-NRP beta-lactam	0.18
Region 49	T2PKS,butyrolactone	8,089,907	8,176,435	fluostatins M-Q	Polyketide	0.72

## Sheet: Table S8
Table S8	Description of the regions of S. ambofaciens ATC23877 chromosome identified both by antiSMASH and SYNTERUPTOR
In bold : regions detected in relaxed mode, other regions detected only in loose mode
								Intersection
Region number	Program	ID	From	To	SAM23877 numbers		# CDS	SAM23877 numbers	# CDS	Remarks
1	antiSMASH	Region 2	352107	409148	SAM23877_0395	SAM23877_0444	50	SAM23877_0395 - SAM23877_0407	13	Overlapping regions
	SYNTERUPTOR	868	316599	358923	SAM23877_0359	SAM23877_0407	49
2	antiSMASH	Region 4	784459	815058	SAM23877_0803	SAM23877_0835	33	SAM23877_0822 - SAM23877_0827	6	Inclusion of the GI detected by SYNTERUPTOR in the region identified by antiSMASH
	SYNTERUPTOR	776	804335	809384	SAM23877_0822	SAM23877_0827	6
3	antiSMASH	Region 8	1833423	1854797	SAM23877_1776	SAM23877_1798	22	SAM23877_1779 - SAM23877_1781 SAM23877_1784 - SAM23877_1786	6	Inclusion of the GIs detected by SYNTERUPTOR in the region identified by antiSMASH
	SYNTERUPTOR	896	1835384	1840028	SAM23877_1779	SAM23877_1781	3
	SYNTERUPTOR	897	1843187	1845868	SAM23877_1784	SAM23877_1786	3
4	antiSMASH	Region 20	4129728	4227117	SAM23877_3873	SAM23877_3971	99	SAM23877_3874 - SAM23877_3877 SAM23877_3912 - SAM23877_3916 SAM23877_3918 - SAM23877_3939 SAM23877_3951 - SAM23877_3954	33	Inclusion of the GIs detected by SYNTERUPTOR in the region identified by antiSMASH; GI #819 contains sphydrofuran SMBGC
	SYNTERUPTOR	815	4131312	4135745	SAM23877_3874	SAM23877_3877	4
	SYNTERUPTOR	818	4166904	4169279	SAM23877_3912	SAM23877_3916	3
	SYNTERUPTOR	819	4171706	4190932	SAM23877_3918	SAM23877_3939	22
	SYNTERUPTOR	821	4204444	4208675	SAM23877_3951	SAM23877_3954	4
5	antiSMASH	Region 22	4658358	4684721	SAM23877_4400	SAM23877_4422	23	SAM23877_4400 - SAM23877_4404 SAM23877_4407 - SAM23877_4414	13	GI #957 overlapping with Region 22; GI #958 included in Region 22
	SYNTERUPTOR	957	4655617	4662489	SAM23877_4399	SAM23877_4404	6
	SYNTERUPTOR	958	4665663	4676990	SAM23877_4407	SAM23877_4414	8
6	antiSMASH	Region 24	4960732	4987241	SAM23877_4687	SAM23877_4707	21	SAM23877_4693 - SAM23877_4697	5	Inclusion of the GI detected by SYNTERUPTOR in the region identified by antiSMASH
	SYNTERUPTOR	969	4967637	4975035	SAM23877_4693	SAM23877_4697	5
7	antiSMASH	Region 25	5042805	5091075	SAM23877_4762	SAM23877_4805	44	SAM23877_4769 - SAM23877_4771 SAM23877_4786 - SAM23877_4790	8	Inclusion of the GIs detected by SYNTERUPTOR in the region identified by antiSMASH
	SYNTERUPTOR	973	5048186	5050608	SAM23877_4769	SAM23877_4771	3
	SYNTERUPTOR	974	5064805	5073534	SAM23877_4786	SAM23877_4790	5
8	antiSMASH	Region 31	5967339	6141725	SAM23877_5591	SAM23877_5676	86	SAM23877_5592 - SAM23877_5660	69	Inclusion of the GI detected by SYNTERUPTOR in the region identified by antiSMASH; GI containing the spiramycin and CDA-like SMBGCs
	SYNTERUPTOR	1004	5969372	6128438	SAM23877_5592	SAM23877_5660	69
9	antiSMASH	Region 39	7197949	7240502	SAM23877_6657	SAM23877_6697	41	SAM23877_6657 - SAM23877_6681 SAM23877_6692- SAM23877_6694	28	Inclusion of the GIs detected by SYNTERUPTOR in the region identified by antiSMASH; GI #838 contains congocidine SMBGC
	SYNTERUPTOR	838	7191867	7225858	SAM23877_6654	SAM23877_6681	28
	SYNTERUPTOR	841	7234362	7236061	SAM23877_6692	SAM23877_6694	3
10	antiSMASH	Region 40	7277164	7296598	SAM23877_6736	SAM23877_6758	23	SAM23877_6741 - SAM23877_6746	6	Inclusion of the GI detected by SYNTERUPTOR in the region identified by antiSMASH
	SYNTERUPTOR	844	7282650	7288159	SAM23877_6741	SAM23877_6746	6
11	antiSMASH	Region 42	7515040	7540381	SAM23877_6974	SAM23877_6996	23	SAM23877_6981 - SAM23877_6994	14	Inclusion of the GI detected by SYNTERUPTOR in the region identified by antiSMASH
	SYNTERUPTOR	859	7522910	7537471	SAM23877_6981	SAM23877_6994	14
12	antiSMASH	Region 43	7565299	7616302	SAM23877_7022	SAM23877_7057	36	SAM23877_7052 - SAM23877_7055	4	Inclusion of the GI detected by SYNTERUPTOR in the region identified by antiSMASH
	SYNTERUPTOR	864	7609954	7612770	SAM23877_7052	SAM23877_7055	4
13	antiSMASH	Region 46	7931838	7968985	SAM23877_7253	SAM23877_7287	35	SAM23877_7262 - SAM23877_7287	26	Overlapping regions
	SYNTERUPTOR	867	7947017	7989060	SAM23877_7262	SAM23877_7306	45
